# Supplementary material for: Tetrandrine Inhibits Skeletal Muscle Differentiation by Blocking Autophagic Flux
Source: Int J Mol Sci. 2022 Jul 24;23(15):8148. doi: 10.3390/ijms23158148 (PMC9331307; doi:10.3390/ijms23158148)
Supplement: Supplementary file 1 [file ijms-23-08148-s001.zip]

Archive with 1 entries (1 files):
- ijms-1820189-supplementary.pdf
